# Supplementary material for: Influences of Trypsin Pretreatment on the Structures, Composition, and Functional Characteristics of Skin Gelatin of Tilapia, Grass Carp, and Sea Perch
Source: Mar Drugs. 2023 Jul 25;21(8):423. doi: 10.3390/md21080423 (PMC10456007; doi:10.3390/md21080423)
Supplement: Supplementary file 1 [file marinedrugs-21-00423-s001.zip]

Archive with 1 entries (1 files):
- marinedrugs-2467474-supplementary.pdf
